# Supplementary material for: Ocean currents modify the coupling between climate change and biogeographical shifts
Source: Sci Rep. 2017 May 2;7:1332. doi: 10.1038/s41598-017-01309-y (PMC5431058; doi:10.1038/s41598-017-01309-y)
Supplement: Supplementary file 2 — Table S1 [file 41598_2017_1309_MOESM2_ESM.csv]

ID	New	Lon	Lat	Sci_Name	Taxo_Group	Range_Sect	Obs_Shift	Time_Span	yrs_Data	Direc_Agree	VoCC	Reference
39	0	-4.33	49.67	Zenopsis conchifera	Fish	Leading	536.07	30	23	-0.037	5.53	Swaby, S.E. and G.W. Potts 1999. The sailfin dory, a first British record. Journal of Fish Biology 54: 1338-1340
46	0	5	53.75	Arnoglossus laterna	Fish	Leading	95.86	40	40	-0.385	13.15	van Hal, R., K. Smits and A.D. Rijnsdorp 2010. How climate warming impacts the distribution and abundance of two small flatfish species in the North Sea. Journal of Sea Research 64: 76-84.
53	0	1	40	Sardinella aurita	Fish	Leading	40.00	55	15	-0.248	8.72	Sabates, A., P. Martin, J. Lloret and V. Raya. 2006. Sea warming and fish distribution: the case of the small pelagic fish, Sardinella aurita, in the western Mediterranean. Global Change Biology. 12: 2209-2219
69	0	-9.3	43	Semibalanus balanoides	Benthic_Inver	Trailing	10.00	35	4	0.053	5.56	Wethey, D. S. and S. A. Woodin. 2008. Ecological hindcasting of biogeographic responses to climate change in the European intertidal zone. Hydrobiologia 606:139-151.
70	0	-1.4	46	Semibalanus balanoides	Benthic_Inver	Trailing	50.00	35	2	-0.062	4.86	Wethey, D. S. and S. A. Woodin. 2008. Ecological hindcasting of biogeographic responses to climate change in the European intertidal zone. Hydrobiologia 606:139-151.
72	0	-9.3	43	Diopatra neapolitana	Benthic_Inver	Leading	36.00	84	5	-0.210	7.85	Wethey, D. S. and S. A. Woodin. 2008. Ecological hindcasting of biogeographic responses to climate change in the European intertidal zone. Hydrobiologia 606:139-151.
97	0	-71.7	-30	Scurria viridula	Benthic_Inver	Leading	55.13	39	2	-0.751	2.98	Rivadeneira, M.M. and Fernandez, M. 2005 Shifts in southern endpoints of distribution in rocky intertidal species along the south-eastern Pacific coast. Journal of Biogeography 32: 203-209
98	0	-71.7	-30	Lottia orbignyi	Benthic_Inver	Leading	137.69	26	2	-0.526	3.18	Rivadeneira, M.M. and Fernandez, M. 2005 Shifts in southern endpoints of distribution in rocky intertidal species along the south-eastern Pacific coast. Journal of Biogeography 32: 203-209
104	0	-71.7	-30	Thais haematoma	Benthic_Inver	Leading	155.37	54	2	-0.450	3.99	Rivadeneira, M.M. and Fernandez, M. 2005 Shifts in southern endpoints of distribution in rocky intertidal species along the south-eastern Pacific coast. Journal of Biogeography 32: 203-209
105	0	-71.7	-30	Echinoittorina peruviana	Benthic_Inver	Leading	138.72	39	2	-0.430	3.88	Rivadeneira, M.M. and Fernandez, M. 2005 Shifts in southern endpoints of distribution in rocky intertidal species along the south-eastern Pacific coast. Journal of Biogeography 32: 203-209
106	0	-71.7	-30	Fissurella crassa	Benthic_Inver	Leading	96.67	39	2	-0.511	3.18	Rivadeneira, M.M. and Fernandez, M. 2005 Shifts in southern endpoints of distribution in rocky intertidal species along the south-eastern Pacific coast. Journal of Biogeography 32: 203-209
107	0	-71.7	-30	Enoplochiton niger	Benthic_Inver	Leading	71.73	52	2	-0.521	3.18	Rivadeneira, M.M. and Fernandez, M. 2005 Shifts in southern endpoints of distribution in rocky intertidal species along the south-eastern Pacific coast. Journal of Biogeography 32: 203-209
112	0	-8.88	37.95	Chondrus crispus	Benthic_Algae	Trailing	38.30	47	10	-0.756	4.26	Lima, F. P., P. A. Ribeiro, N. Queiroz, S. J. Hawkins, and A. M. Santos. 2007. Do distributional shifts of northern and southern species of algae match the warming pattern? Global Change Biology 13: 2592-2605.
113	0	-8.97	38.47	Desmarestia ligulata	Benthic_Algae	Trailing	14.89	47	10	-0.949	4.24	Lima, F. P., P. A. Ribeiro, N. Queiroz, S. J. Hawkins, and A. M. Santos. 2007. Do distributional shifts of northern and southern species of algae match the warming pattern? Global Change Biology 13: 2592-2605.
114	0	-8.68	41.14	Dumontia contorta	Benthic_Algae	Trailing	13.19	47	10	0.613	3.98	Lima, F. P., P. A. Ribeiro, N. Queiroz, S. J. Hawkins, and A. M. Santos. 2007. Do distributional shifts of northern and southern species of algae match the warming pattern? Global Change Biology 13: 2592-2605.
115	0	-9.14	39.51	Himanthalia elongata	Benthic_Algae	Trailing	46.60	47	10	0.049	4.00	Lima, F. P., P. A. Ribeiro, N. Queiroz, S. J. Hawkins, and A. M. Santos. 2007. Do distributional shifts of northern and southern species of algae match the warming pattern? Global Change Biology 13: 2592-2605.
116	0	-9.29	38.66	Palmaria palmata	Benthic_Algae	Trailing	76.17	47	10	-0.204	4.68	Lima, F. P., P. A. Ribeiro, N. Queiroz, S. J. Hawkins, and A. M. Santos. 2007. Do distributional shifts of northern and southern species of algae match the warming pattern? Global Change Biology 13: 2592-2605.
117	0	-9.57	39.41	Pelvetia canaliculata	Benthic_Algae	Trailing	52.13	47	10	-0.086	4.04	Lima, F. P., P. A. Ribeiro, N. Queiroz, S. J. Hawkins, and A. M. Santos. 2007. Do distributional shifts of northern and southern species of algae match the warming pattern? Global Change Biology 13: 2592-2605.
118	0	-8.87	41.8	Asparagopsis armat	Benthic_Algae	Leading	61.06	47	10	-0.005	7.47	Lima, F. P., P. A. Ribeiro, N. Queiroz, S. J. Hawkins, and A. M. Santos. 2007. Do distributional shifts of northern and southern species of algae match the warming pattern? Global Change Biology 13: 2592-2605.
119	0	-9.14	39.51	Codium adhaerens	Benthic_Algae	Leading	12.55	47	10	-0.244	4.04	Lima, F. P., P. A. Ribeiro, N. Queiroz, S. J. Hawkins, and A. M. Santos. 2007. Do distributional shifts of northern and southern species of algae match the warming pattern? Global Change Biology 13: 2592-2605.
120	0	-8.78	41.37	Halopithys incurva	Benthic_Algae	Leading	101.06	47	10	-0.268	7.56	Lima, F. P., P. A. Ribeiro, N. Queiroz, S. J. Hawkins, and A. M. Santos. 2007. Do distributional shifts of northern and southern species of algae match the warming pattern? Global Change Biology 13: 2592-2605.
121	0	-8.98	38.47	Hypnea musciformis	Benthic_Algae	Leading	57.23	47	10	-0.429	4.61	Lima, F. P., P. A. Ribeiro, N. Queiroz, S. J. Hawkins, and A. M. Santos. 2007. Do distributional shifts of northern and southern species of algae match the warming pattern? Global Change Biology 13: 2592-2605.
122	0	-8.87	41.8	Leathesia difformis	Benthic_Algae	Leading	68.09	47	10	-0.061	7.47	Lima, F. P., P. A. Ribeiro, N. Queiroz, S. J. Hawkins, and A. M. Santos. 2007. Do distributional shifts of northern and southern species of algae match the warming pattern? Global Change Biology 13: 2592-2605.
123	0	-9.34	39.37	Padina pavonica	Benthic_Algae	Leading	39.79	47	10	0.022	4.00	Lima, F. P., P. A. Ribeiro, N. Queiroz, S. J. Hawkins, and A. M. Santos. 2007. Do distributional shifts of northern and southern species of algae match the warming pattern? Global Change Biology 13: 2592-2605.
124	0	-8.88	37.95	Sargassum flavifolium	Benthic_Algae	Leading	126.17	47	10	-0.238	7.52	Lima, F. P., P. A. Ribeiro, N. Queiroz, S. J. Hawkins, and A. M. Santos. 2007. Do distributional shifts of northern and southern species of algae match the warming pattern? Global Change Biology 13: 2592-2605.
125	0	-9.14	39.51	Valonia utricularis	Benthic_Algae	Leading	41.91	47	10	0.104	4.00	Lima, F. P., P. A. Ribeiro, N. Queiroz, S. J. Hawkins, and A. M. Santos. 2007. Do distributional shifts of northern and southern species of algae match the warming pattern? Global Change Biology 13: 2592-2605.
135	0	-8.93	37.01	Ahnfeltia plicata	Benthic_Algae	Trailing	70.21	47	10	-0.434	5.44	Lima, F. P., P. A. Ribeiro, N. Queiroz, S. J. Hawkins, and A. M. Santos. 2007. Do distributional shifts of northern and southern species of algae match the warming pattern? Global Change Biology 13: 2592-2605.
136	0	-8.85	37.34	Bifurcaria bifurcata	Benthic_Algae	Trailing	54.68	47	10	-0.576	5.09	Lima, F. P., P. A. Ribeiro, N. Queiroz, S. J. Hawkins, and A. M. Santos. 2007. Do distributional shifts of northern and southern species of algae match the warming pattern? Global Change Biology 13: 2592-2605.
137	0	-9.34	39.37	Desmarestia aculeata	Benthic_Algae	Trailing	48.30	47	10	-0.050	4.02	Lima, F. P., P. A. Ribeiro, N. Queiroz, S. J. Hawkins, and A. M. Santos. 2007. Do distributional shifts of northern and southern species of algae match the warming pattern? Global Change Biology 13: 2592-2605.
138	0	-9.37	38.66	Fucus vesiculosus	Benthic_Algae	Trailing	33.40	47	10	-0.405	4.11	Lima, F. P., P. A. Ribeiro, N. Queiroz, S. J. Hawkins, and A. M. Santos. 2007. Do distributional shifts of northern and southern species of algae match the warming pattern? Global Change Biology 13: 2592-2605.
139	0	-8.71	42.42	Halidrys siliquosa	Benthic_Algae	Trailing	19.15	47	10	0.159	4.47	Lima, F. P., P. A. Ribeiro, N. Queiroz, S. J. Hawkins, and A. M. Santos. 2007. Do distributional shifts of northern and southern species of algae match the warming pattern? Global Change Biology 13: 2592-2605.
140	0	-8.85	37.34	Mastocarpus stellatus	Benthic_Algae	Trailing	25.74	47	10	-0.780	4.26	Lima, F. P., P. A. Ribeiro, N. Queiroz, S. J. Hawkins, and A. M. Santos. 2007. Do distributional shifts of northern and southern species of algae match the warming pattern? Global Change Biology 13: 2592-2605.
141	0	-8.58	37.11	Fucus serratus	Benthic_Algae	Trailing	1.91	47	10	-0.716	3.95	Lima, F. P., P. A. Ribeiro, N. Queiroz, S. J. Hawkins, and A. M. Santos. 2007. Do distributional shifts of northern and southern species of algae match the warming pattern? Global Change Biology 13: 2592-2605.
142	0	8.58	37.11	Laminaria saccharina	Benthic_Algae	Trailing	1.91	47	10	-0.276	4.98	Lima, F. P., P. A. Ribeiro, N. Queiroz, S. J. Hawkins, and A. M. Santos. 2007. Do distributional shifts of northern and southern species of algae match the warming pattern? Global Change Biology 13: 2592-2605.
143	0	-8.87	37.93	Petalonia fascia	Benthic_Algae	Trailing	5.96	47	10	-0.913	3.95	Lima, F. P., P. A. Ribeiro, N. Queiroz, S. J. Hawkins, and A. M. Santos. 2007. Do distributional shifts of northern and southern species of algae match the warming pattern? Global Change Biology 13: 2592-2605.
144	0	-8.88	41.75	Delesseria sanguinea	Benthic_Algae	Trailing	1.91	47	10	-0.695	3.98	Lima, F. P., P. A. Ribeiro, N. Queiroz, S. J. Hawkins, and A. M. Santos. 2007. Do distributional shifts of northern and southern species of algae match the warming pattern? Global Change Biology 13: 2592-2605.
146	0	-8.87	41.8	Halopteris filicina	Benthic_Algae	Leading	1.06	47	10	-0.695	3.98	Lima, F. P., P. A. Ribeiro, N. Queiroz, S. J. Hawkins, and A. M. Santos. 2007. Do distributional shifts of northern and southern species of algae match the warming pattern? Global Change Biology 13: 2592-2605.
147	0	-8.87	37.93	Amphiroa sp.	Benthic_Algae	Leading	5.96	47	10	-0.913	3.95	Lima, F. P., P. A. Ribeiro, N. Queiroz, S. J. Hawkins, and A. M. Santos. 2007. Do distributional shifts of northern and southern species of algae match the warming pattern? Global Change Biology 13: 2592-2605.
148	0	-8.58	37.11	Caulacanthus ustulatus	Benthic_Algae	Leading	4.26	47	10	-0.716	3.95	Lima, F. P., P. A. Ribeiro, N. Queiroz, S. J. Hawkins, and A. M. Santos. 2007. Do distributional shifts of northern and southern species of algae match the warming pattern? Global Change Biology 13: 2592-2605.
172	0	-8.68	41.16	Patella rustica	Benthic_Inver	Leading	250.00	51	1	-0.199	8.24	Lima, F. P., N. Queiroz, P. A. Ribeiro, S. J. Hawkins, and A. M. Santos. 2006. Recent changes in the distribution of a marine gastropod, Patella rustica Linnaeus, 1758, and their relationship to unusual climatic events. Journal of Biogeography 33:812-822
209	0	-71	40	Merluccius bilinearis	Fish	Centre	5.70	40	40	-0.472	2.06	Nye, J.A., J.S. Link, J.A. Hare and W.J. Overholtz. 2009. Changing spatial distribution of fish stocks in relation to climate and population size on the Northeast United States continental shelf. Marine Ecology Progress Series. 393: 111-129
210	0	-68	43	Urophycis chuss	Fish	Centre	6.10	40	40	0.966	2.77	Nye, J.A., J.S. Link, J.A. Hare and W.J. Overholtz. 2009. Changing spatial distribution of fish stocks in relation to climate and population size on the Northeast United States continental shelf. Marine Ecology Progress Series. 393: 111-129
211	0	-71	40	Zoarces americanus	Fish	Centre	9.30	40	40	-0.472	2.06	Nye, J.A., J.S. Link, J.A. Hare and W.J. Overholtz. 2009. Changing spatial distribution of fish stocks in relation to climate and population size on the Northeast United States continental shelf. Marine Ecology Progress Series. 393: 111-129
212	0	-71	40	Gadus morhua	Fish	Centre	14.80	40	40	-0.553	2.06	Nye, J.A., J.S. Link, J.A. Hare and W.J. Overholtz. 2009. Changing spatial distribution of fish stocks in relation to climate and population size on the Northeast United States continental shelf. Marine Ecology Progress Series. 393: 111-129
213	0	-71	40	Pseudopleuronectes americanus	Fish	Centre	15.50	40	40	-0.553	2.06	Nye, J.A., J.S. Link, J.A. Hare and W.J. Overholtz. 2009. Changing spatial distribution of fish stocks in relation to climate and population size on the Northeast United States continental shelf. Marine Ecology Progress Series. 393: 111-129
214	0	-71	40	Lophius americanus	Fish	Centre	16.10	40	40	-0.553	2.06	Nye, J.A., J.S. Link, J.A. Hare and W.J. Overholtz. 2009. Changing spatial distribution of fish stocks in relation to climate and population size on the Northeast United States continental shelf. Marine Ecology Progress Series. 393: 111-129
215	0	-71	40	Myoxocephalus octodecemspinosus	Fish	Centre	18.70	40	40	-0.492	1.72	Nye, J.A., J.S. Link, J.A. Hare and W.J. Overholtz. 2009. Changing spatial distribution of fish stocks in relation to climate and population size on the Northeast United States continental shelf. Marine Ecology Progress Series. 393: 111-129
216	0	-68	43	Urophycis tenuis	Fish	Centre	21.00	40	40	0.149	2.51	Nye, J.A., J.S. Link, J.A. Hare and W.J. Overholtz. 2009. Changing spatial distribution of fish stocks in relation to climate and population size on the Northeast United States continental shelf. Marine Ecology Progress Series. 393: 111-129
217	0	-68	43	Hippoglossus hippoglossus	Fish	Centre	25.70	40	40	0.250	2.51	Nye, J.A., J.S. Link, J.A. Hare and W.J. Overholtz. 2009. Changing spatial distribution of fish stocks in relation to climate and population size on the Northeast United States continental shelf. Marine Ecology Progress Series. 393: 111-129
218	0	-71	40	Urophycis regia	Fish	Centre	34.40	40	40	-0.383	1.72	Nye, J.A., J.S. Link, J.A. Hare and W.J. Overholtz. 2009. Changing spatial distribution of fish stocks in relation to climate and population size on the Northeast United States continental shelf. Marine Ecology Progress Series. 393: 111-129
219	0	-68	43	Merluccius bilinearis	Fish	Centre	35.80	40	40	0.171	2.59	Nye, J.A., J.S. Link, J.A. Hare and W.J. Overholtz. 2009. Changing spatial distribution of fish stocks in relation to climate and population size on the Northeast United States continental shelf. Marine Ecology Progress Series. 393: 111-129
220	0	-71	40	Scophthalmus aquosus	Fish	Centre	38.10	40	40	-0.263	1.79	Nye, J.A., J.S. Link, J.A. Hare and W.J. Overholtz. 2009. Changing spatial distribution of fish stocks in relation to climate and population size on the Northeast United States continental shelf. Marine Ecology Progress Series. 393: 111-129
221	0	-71	40	Limanda ferruginea	Fish	Centre	43.20	40	40	-0.225	1.80	Nye, J.A., J.S. Link, J.A. Hare and W.J. Overholtz. 2009. Changing spatial distribution of fish stocks in relation to climate and population size on the Northeast United States continental shelf. Marine Ecology Progress Series. 393: 111-129
222	0	-71	40	Alosa pseudoharengus	Fish	Centre	54.70	40	40	-0.145	1.79	Nye, J.A., J.S. Link, J.A. Hare and W.J. Overholtz. 2009. Changing spatial distribution of fish stocks in relation to climate and population size on the Northeast United States continental shelf. Marine Ecology Progress Series. 393: 111-129
223	0	-71	40	Urophycis chuss	Fish	Centre	55.20	40	40	-0.135	1.90	Nye, J.A., J.S. Link, J.A. Hare and W.J. Overholtz. 2009. Changing spatial distribution of fish stocks in relation to climate and population size on the Northeast United States continental shelf. Marine Ecology Progress Series. 393: 111-129
224	0	-71	40	Alosa sapidissima	Fish	Centre	68.60	40	40	-0.104	1.88	Nye, J.A., J.S. Link, J.A. Hare and W.J. Overholtz. 2009. Changing spatial distribution of fish stocks in relation to climate and population size on the Northeast United States continental shelf. Marine Ecology Progress Series. 393: 111-129
225	0	-71	40	Helicolenus dactylopterus	Fish	Centre	85.30	40	40	-0.056	1.86	Nye, J.A., J.S. Link, J.A. Hare and W.J. Overholtz. 2009. Changing spatial distribution of fish stocks in relation to climate and population size on the Northeast United States continental shelf. Marine Ecology Progress Series. 393: 111-129
364	0	-68	43	Pseudopleuronectes americanus	Fish	Centre	38.20	40	40	0.171	2.59	Nye, J.A., J.S. Link, J.A. Hare and W.J. Overholtz. 2009. Changing spatial distribution of fish stocks in relation to climate and population size on the Northeast United States continental shelf. Marine Ecology Progress Series. 393: 111-129
365	0	-71	40	Leucoraja ocellata	Fish	Centre	13.50	40	40	-0.373	2.06	Nye, J.A., J.S. Link, J.A. Hare and W.J. Overholtz. 2009. Changing spatial distribution of fish stocks in relation to climate and population size on the Northeast United States continental shelf. Marine Ecology Progress Series. 393: 111-129
366	0	-68	43	Gadus morhua	Fish	Centre	8.30	40	40	0.966	2.77	Nye, J.A., J.S. Link, J.A. Hare and W.J. Overholtz. 2009. Changing spatial distribution of fish stocks in relation to climate and population size on the Northeast United States continental shelf. Marine Ecology Progress Series. 393: 111-129
367	0	-71	40	Leucoraja erinacea	Fish	Centre	8.30	40	40	-0.472	2.06	Nye, J.A., J.S. Link, J.A. Hare and W.J. Overholtz. 2009. Changing spatial distribution of fish stocks in relation to climate and population size on the Northeast United States continental shelf. Marine Ecology Progress Series. 393: 111-129
511	0	-4	44	Macoma balthica rubra	Benthic_Inver	Trailing	60.20	48	3	-0.219	13.69	Beukema, J.J., Dekker, R., Jansen, J.M. 2009. Some like it cold: populations of the tellinid bivalve Macoma balthica (L.) suffer in various ways from a warming climate. Marine Ecology Progress Series 384: 135_145
539	0	18	35	NA	Fish	Leading	150.00	107	37	-0.098	4.73	Ben Rais Lasram, F. and D. Mouillot. 2009. Increasing southern invasion enhances congruence between endemic and exotic Mediterranean fish fauna. Biological Invasions 11:697-711
593	0	143	-53	Emiliania huxleyi	Plankton	Leading	693.75	24	9	-0.096	0.24	Cubillos, J.C., S.W. Wright, G. Nash, M.F. de Salas, B. Griffiths, B. Tilbrook., A. Poisson and G.M. Hallegraeff. 2007. Calcification morphotypes of the coccolithophorid Emiliania huxleyi in the Southern Ocean: changes in 2001 to 2006 compared to histori
594	0	-123.79	39.27	Tetraclita rubescens	Benthic_Inver	Leading	119.00	27	4	-0.570	-3.05	Dawson, M. N., R. K. Grosberg, Y. E. Stuart, and E. Sanford. 2010. Population genetic analysis of a recent range expansion: mechanisms regulating the poleward range limit in the volcano barnacle Tetraclita rubescens. Molecular Ecology 19:1585-1605
603	0	-2.5	59.3	Coelopa pilipes	Benthic_Inver	Leading	56.00	39	7	0.318	6.69	Edward, D.A., J.E. Blyth, R. McKee and A. Simon Gilburn. 2007. Change in the distribution of a member of the strand line community: the seaweed fly (Diptera: Coelopidae). Ecological Entomology 32: 741_746
777	0	-2.45	50.51	Bifurcaria bifurcata	Benthic_Algae	Leading	77.78	68	8	0.131	7.33	Mieszkowska, N., M.A. Kendall, S.J. Hawkins, R. Leaper, P. Williamson, N.J. Hardman-Mountford and A.J. Southward. 2006. Changes in the range of some common rocky shore species in Britain - a response to climate change? Hydrobiologia 555:241-251.
779	0	-4.3	58.44	Gibbula umbilicalis	Benthic_Inver	Leading	28.95	52	19	0.478	5.91	Mieszkowska, N., M.A. Kendall, S.J. Hawkins, R. Leaper, P. Williamson, N.J. Hardman-Mountford and A.J. Southward. 2006. Changes in the range of some common rocky shore species in Britain - a response to climate change? Hydrobiologia 555:241-251.
1140	0	145.93	-43.37	Centrostephanus rodgersii	Benthic_Inver	Leading	160.00	46	5	-0.124	3.00	Ling, S. D., C. R. Johnson, K. Ridgway, A. J. Hobday, and M. Haddon. 2009. Climate-driven range extension of a sea urchin: inferring future trends by analysis of recent population dynamics. Global Change Biology 15:719-731.
1181	0	-122.45	37.46	Serpulorbis squamigerus	Benthic_Inver	Leading	53.12	31	9	-0.433	0.00	Sagarin, R. D., J. P. Barry, S. E. Gilman, and C. H. Baxter. 1999. Climate-related change in an intertidal community over short and long time scales. Ecological Monographs 69:465-490
1190	0	-124.13	41.84	Lepidochitona hartwegii	Benthic_Inver	Leading	151.75	40	2	-0.458	-3.37	Sagarin, R. D., J. P. Barry, S. E. Gilman, and C. H. Baxter. 1999. Climate-related change in an intertidal community over short and long time scales. Ecological Monographs 69:465-490
1227	0	2	55.4	Callionymus lyra	Fish	Centre	69.93	25	24	-0.527	15.38	Perry, A. L., P. J. Low, J. R. Ellis and J. D. Reynolds. 2005. Climate change and distribution shifts in marine fishes. Science. 308: 1912:1915
1229	0	2	56.13	Eutrigla gurnardus	Fish	Centre	39.96	25	24	-0.674	19.44	Perry, A. L., P. J. Low, J. R. Ellis and J. D. Reynolds. 2005. Climate change and distribution shifts in marine fishes. Science. 308: 1912:1915
1230	0	2	56.81	Gadus morhua	Fish	Centre	38.85	25	24	-0.922	20.57	Perry, A. L., P. J. Low, J. R. Ellis and J. D. Reynolds. 2005. Climate change and distribution shifts in marine fishes. Science. 308: 1912:1915
1232	0	2	60.51	Lepidorhombus boscii	Fish	Centre	23.31	25	24	0.315	14.67	Perry, A. L., P. J. Low, J. R. Ellis and J. D. Reynolds. 2005. Climate change and distribution shifts in marine fishes. Science. 308: 1912:1915
1233	0	2	57.99	Lophius piscatorius	Fish	Centre	78.00	25	24	0.079	17.76	Perry, A. L., P. J. Low, J. R. Ellis and J. D. Reynolds. 2005. Climate change and distribution shifts in marine fishes. Science. 308: 1912:1915
1234	0	2	56.52	Lumpenus lampretaeformis	Fish	Centre	118.77	25	24	0.011	16.16	Perry, A. L., P. J. Low, J. R. Ellis and J. D. Reynolds. 2005. Climate change and distribution shifts in marine fishes. Science. 308: 1912:1915
1237	0	2	56.05	Rhinonemus cimbrius	Fish	Centre	61.05	25	24	-0.659	17.44	Perry, A. L., P. J. Low, J. R. Ellis and J. D. Reynolds. 2005. Climate change and distribution shifts in marine fishes. Science. 308: 1912:1915
1313	0	2	54.67	Agonus cataphractus	Fish	Centre	82.14	25	24	-0.674	12.71	Perry, A. L., P. J. Low, J. R. Ellis and J. D. Reynolds. 2005. Climate change and distribution shifts in marine fishes. Science. 308: 1912:1915
1314	0	2	58.34	Scyliorhinus canicula	Fish	Centre	85.47	25	24	0.259	17.67	Perry, A. L., P. J. Low, J. R. Ellis and J. D. Reynolds. 2005. Climate change and distribution shifts in marine fishes. Science. 308: 1912:1915
1344	0	-5	48	Calanus finmarchicus	Plankton	Centre	9.87	45	45	0.131	3.71	Bonnet et al. 2005. An overview of Calanus helgolandicus ecology in European waters. Progress in Oceanography 65: 1-53
1345	0	-5	48	Calanus helgolandicus	Plankton	Centre	12.33	45	45	0.131	3.71	Bonnet et al. 2005. An overview of Calanus helgolandicus ecology in European waters. Progress in Oceanography 65: 1-53
1398	0	-10	47	Temora stylifera	Plankton	Leading	157.00	23	23	-0.189	5.31	Lindley JA, Daykin S. 2005. Variations in the distributions of Centropages chierchiae and Temora stylifera (Copepoda: Calanoida) in the north-eastern Atlantic Ocean and western European shelf waters. ICES Journal of Marine Science 62: 869-877.
1399	0	-10	47	Centropages chierchiae	Plankton	Leading	157.00	23	23	-0.189	5.31	Lindley JA, Daykin S. 2005. Variations in the distributions of Centropages chierchiae and Temora stylifera (Copepoda: Calanoida) in the north-eastern Atlantic Ocean and western European shelf waters. ICES Journal of Marine Science 62: 869-877.
1403	0	-168	64	Gadus macrocephalus	Fish	Centre	53.38	25	25	-0.243	0.46	Orensanz J., B. Ernst, D.A. Armstrong, P. Stabeno and P. Livingston 2004. Contraction of the geographic range of distribution of snow crab (Chionoecetes opilio) in the eastern Bering Sea: An environmental ratchet? CalCOFI Report 45: 65-79.
1407	0	-168	64	Chionoecetes opilio	Benthic_Inver	Trailing	155.40	27	27	0.017	0.15	Orensanz J., B. Ernst, D.A. Armstrong, P. Stabeno and P. Livingston 2004. Contraction of the geographic range of distribution of snow crab (Chionoecetes opilio) in the eastern Bering Sea: An environmental ratchet? CalCOFI Report 45: 65-79.
1556	0	-12	54	Ceratium trichoceros	Plankton	Leading	310.00	47	47	-0.020	4.04	Hays, G.C., A.J. Richardson and C. Robinson. 2005. Climate change and marine plankton. Trends in Ecology and Evolution 20: 337-344
1590	0	-3	62	Calanoides carinatus	Plankton	Leading	231.60	48	48	0.151	3.79	Beaugrand, G., C. Luczak and M. Edwards. 2009. Rapid biogeographical plankton shifts in the North Atlantic Ocean. Global Change Biology 15: 1790-1803
1595	0	3	62	Calanus helgolandicus	Plankton	Leading	217.50	48	48	0.141	4.79	Beaugrand, G., C. Luczak and M. Edwards. 2009. Rapid biogeographical plankton shifts in the North Atlantic Ocean. Global Change Biology 15: 1790-1803
1596	0	-5	48	Undeuchaeta major	Plankton	Leading	138.75	48	48	-0.145	5.94	Beaugrand, G., C. Luczak and M. Edwards. 2009. Rapid biogeographical plankton shifts in the North Atlantic Ocean. Global Change Biology 15: 1790-1803
1611	0	-19	51	Euchaeta acuta	Plankton	Leading	46.25	48	48	0.019	3.82	Beaugrand, G., C. Luczak and M. Edwards. 2009. Rapid biogeographical plankton shifts in the North Atlantic Ocean. Global Change Biology 15: 1790-1803
1625	0	0	63	Aetideus armatus	Plankton	Trailing	161.88	48	48	0.067	3.99	Beaugrand, G., C. Luczak and M. Edwards. 2009. Rapid biogeographical plankton shifts in the North Atlantic Ocean. Global Change Biology 15: 1790-1803
1629	0	0	63	Heterohabdus norvegicus	Plankton	Trailing	92.60	48	48	-0.093	3.50	Beaugrand, G., C. Luczak and M. Edwards. 2009. Rapid biogeographical plankton shifts in the North Atlantic Ocean. Global Change Biology 15: 1790-1803
1633	0	0	63	Calanus hyperboreus	Plankton	Trailing	46.25	48	48	-0.272	1.86	Beaugrand, G., C. Luczak and M. Edwards. 2009. Rapid biogeographical plankton shifts in the North Atlantic Ocean. Global Change Biology 15: 1790-1803
1636	0	4	55	Isias clavipes	Plankton	Leading	46.25	48	48	-0.385	14.02	Beaugrand, G., C. Luczak and M. Edwards. 2009. Rapid biogeographical plankton shifts in the North Atlantic Ocean. Global Change Biology 15: 1790-1803
1639	0	0	63	Centropages hamatus	Plankton	Trailing	57.81	48	48	-0.231	2.02	Beaugrand, G., C. Luczak and M. Edwards. 2009. Rapid biogeographical plankton shifts in the North Atlantic Ocean. Global Change Biology 15: 1790-1803
1652	0	-121	33	Scomber japonicus	Plankton	Centre	3.24	52	52	-0.932	0.00	Hsieh, C., C.S., Reiss, R.P. Hewitt and G. Sugihara. 2008. Spatial analysis shows that fishing enhances the climatic sensitivity of marine fishes. Canadian Journal of Fisheries and Aquatic Sciences 65: 947-961
1653	0	-121	33	Hippoglossina stomata	Plankton	Centre	2.31	52	52	-0.932	0.00	Hsieh, C., C.S., Reiss, R.P. Hewitt and G. Sugihara. 2008. Spatial analysis shows that fishing enhances the climatic sensitivity of marine fishes. Canadian Journal of Fisheries and Aquatic Sciences 65: 947-961
1654	0	-121	33	Lyopsetta exilis	Plankton	Centre	3.23	52	52	-0.932	0.00	Hsieh, C., C.S., Reiss, R.P. Hewitt and G. Sugihara. 2008. Spatial analysis shows that fishing enhances the climatic sensitivity of marine fishes. Canadian Journal of Fisheries and Aquatic Sciences 65: 947-961
1655	0	-121	33	Sebastes jordani	Plankton	Centre	3.24	52	52	-0.932	0.00	Hsieh, C., C.S., Reiss, R.P. Hewitt and G. Sugihara. 2008. Spatial analysis shows that fishing enhances the climatic sensitivity of marine fishes. Canadian Journal of Fisheries and Aquatic Sciences 65: 947-961
1656	0	-121	33	Leuroglossus stilbius	Plankton	Centre	2.31	52	52	-0.932	0.00	Hsieh, C., C.S., Reiss, R.P. Hewitt and G. Sugihara. 2008. Spatial analysis shows that fishing enhances the climatic sensitivity of marine fishes. Canadian Journal of Fisheries and Aquatic Sciences 65: 947-961
1657	0	-121	33	Ophidion scrippsae	Plankton	Centre	3.24	52	52	-0.932	0.00	Hsieh, C., C.S., Reiss, R.P. Hewitt and G. Sugihara. 2008. Spatial analysis shows that fishing enhances the climatic sensitivity of marine fishes. Canadian Journal of Fisheries and Aquatic Sciences 65: 947-961
1658	0	-121	33	Pleuronichthys verticalis	Plankton	Centre	5.09	52	52	-0.932	0.00	Hsieh, C., C.S., Reiss, R.P. Hewitt and G. Sugihara. 2008. Spatial analysis shows that fishing enhances the climatic sensitivity of marine fishes. Canadian Journal of Fisheries and Aquatic Sciences 65: 947-961
1659	0	-121	33	Engraulis mordax	Plankton	Centre	3.70	52	52	-0.932	0.00	Hsieh, C., C.S., Reiss, R.P. Hewitt and G. Sugihara. 2008. Spatial analysis shows that fishing enhances the climatic sensitivity of marine fishes. Canadian Journal of Fisheries and Aquatic Sciences 65: 947-961
1660	0	-121	33	Microstomus pacificus	Plankton	Centre	6.01	52	52	-0.932	0.00	Hsieh, C., C.S., Reiss, R.P. Hewitt and G. Sugihara. 2008. Spatial analysis shows that fishing enhances the climatic sensitivity of marine fishes. Canadian Journal of Fisheries and Aquatic Sciences 65: 947-961
1661	0	-121	33	Sebastes aurora	Plankton	Centre	7.40	52	52	-0.932	0.00	Hsieh, C., C.S., Reiss, R.P. Hewitt and G. Sugihara. 2008. Spatial analysis shows that fishing enhances the climatic sensitivity of marine fishes. Canadian Journal of Fisheries and Aquatic Sciences 65: 947-961
1662	0	-121	33	Trachurus symmetricus	Plankton	Centre	7.40	52	52	-0.932	0.00	Hsieh, C., C.S., Reiss, R.P. Hewitt and G. Sugihara. 2008. Spatial analysis shows that fishing enhances the climatic sensitivity of marine fishes. Canadian Journal of Fisheries and Aquatic Sciences 65: 947-961
1663	0	-121	33	Argentina sialis	Plankton	Centre	7.40	52	52	-0.932	0.00	Hsieh, C., C.S., Reiss, R.P. Hewitt and G. Sugihara. 2008. Spatial analysis shows that fishing enhances the climatic sensitivity of marine fishes. Canadian Journal of Fisheries and Aquatic Sciences 65: 947-961
1664	0	-121	33	Cololabis saira	Plankton	Centre	7.40	52	52	-0.932	0.00	Hsieh, C., C.S., Reiss, R.P. Hewitt and G. Sugihara. 2008. Spatial analysis shows that fishing enhances the climatic sensitivity of marine fishes. Canadian Journal of Fisheries and Aquatic Sciences 65: 947-961
1665	0	-121	33	Icichthys lockingtoni	Plankton	Centre	7.40	52	52	-0.932	0.00	Hsieh, C., C.S., Reiss, R.P. Hewitt and G. Sugihara. 2008. Spatial analysis shows that fishing enhances the climatic sensitivity of marine fishes. Canadian Journal of Fisheries and Aquatic Sciences 65: 947-961
1666	0	-121	33	Trachipterus altivelis	Plankton	Centre	7.86	52	52	-0.932	0.00	Hsieh, C., C.S., Reiss, R.P. Hewitt and G. Sugihara. 2008. Spatial analysis shows that fishing enhances the climatic sensitivity of marine fishes. Canadian Journal of Fisheries and Aquatic Sciences 65: 947-961
1667	0	-121	33	Paralabrax clathratus	Plankton	Centre	8.79	52	52	-0.932	0.00	Hsieh, C., C.S., Reiss, R.P. Hewitt and G. Sugihara. 2008. Spatial analysis shows that fishing enhances the climatic sensitivity of marine fishes. Canadian Journal of Fisheries and Aquatic Sciences 65: 947-961
1668	0	-121	33	Paralichthys californicus	Plankton	Centre	7.40	52	52	-0.932	0.00	Hsieh, C., C.S., Reiss, R.P. Hewitt and G. Sugihara. 2008. Spatial analysis shows that fishing enhances the climatic sensitivity of marine fishes. Canadian Journal of Fisheries and Aquatic Sciences 65: 947-961
1669	0	-121	33	Sardinops sagax	Plankton	Centre	10.18	52	52	-0.925	0.00	Hsieh, C., C.S., Reiss, R.P. Hewitt and G. Sugihara. 2008. Spatial analysis shows that fishing enhances the climatic sensitivity of marine fishes. Canadian Journal of Fisheries and Aquatic Sciences 65: 947-961
1670	0	-121	33	Chromis punctipinnus	Plankton	Centre	9.25	52	52	-0.925	0.00	Hsieh, C., C.S., Reiss, R.P. Hewitt and G. Sugihara. 2008. Spatial analysis shows that fishing enhances the climatic sensitivity of marine fishes. Canadian Journal of Fisheries and Aquatic Sciences 65: 947-961
1671	0	-121	33	Parophrys vetulus	Plankton	Centre	10.64	52	52	-0.925	0.00	Hsieh, C., C.S., Reiss, R.P. Hewitt and G. Sugihara. 2008. Spatial analysis shows that fishing enhances the climatic sensitivity of marine fishes. Canadian Journal of Fisheries and Aquatic Sciences 65: 947-961
1672	0	-121	33	Sphyraena argentea	Plankton	Centre	13.41	52	52	-0.934	0.00	Hsieh, C., C.S., Reiss, R.P. Hewitt and G. Sugihara. 2008. Spatial analysis shows that fishing enhances the climatic sensitivity of marine fishes. Canadian Journal of Fisheries and Aquatic Sciences 65: 947-961
1673	0	-121	33	Merluccius productus	Plankton	Centre	17.58	52	52	-0.924	0.58	Hsieh, C., C.S., Reiss, R.P. Hewitt and G. Sugihara. 2008. Spatial analysis shows that fishing enhances the climatic sensitivity of marine fishes. Canadian Journal of Fisheries and Aquatic Sciences 65: 947-961
1689	0	-121	33	Symphurus atricaudus	Plankton	Centre	17.11	52	52	-0.924	0.58	Hsieh, C., C.S., Reiss, R.P. Hewitt and G. Sugihara. 2008. Spatial analysis shows that fishing enhances the climatic sensitivity of marine fishes. Canadian Journal of Fisheries and Aquatic Sciences 65: 947-961
1690	0	-121	33	Sebastes paucispinis	Plankton	Centre	3.24	52	52	-0.932	0.00	Hsieh, C., C.S., Reiss, R.P. Hewitt and G. Sugihara. 2008. Spatial analysis shows that fishing enhances the climatic sensitivity of marine fishes. Canadian Journal of Fisheries and Aquatic Sciences 65: 947-961
1691	0	-121	33	Zaniolepis frenata	Plankton	Centre	2.31	52	52	-0.932	0.00	Hsieh, C., C.S., Reiss, R.P. Hewitt and G. Sugihara. 2008. Spatial analysis shows that fishing enhances the climatic sensitivity of marine fishes. Canadian Journal of Fisheries and Aquatic Sciences 65: 947-961
1692	0	-121	33	Oxylebius pictus	Plankton	Centre	3.24	52	52	-0.932	0.00	Hsieh, C., C.S., Reiss, R.P. Hewitt and G. Sugihara. 2008. Spatial analysis shows that fishing enhances the climatic sensitivity of marine fishes. Canadian Journal of Fisheries and Aquatic Sciences 65: 947-961
1693	0	-121	33	Scorpaenichthys marmoratus	Plankton	Centre	1.39	52	52	-0.932	0.00	Hsieh, C., C.S., Reiss, R.P. Hewitt and G. Sugihara. 2008. Spatial analysis shows that fishing enhances the climatic sensitivity of marine fishes. Canadian Journal of Fisheries and Aquatic Sciences 65: 947-961
1757	0	128.94	32.7	Acropora hyacinthus	Benthic_Inver	Leading	130.00	80	36	0.163	3.24	Yamano, H. K. Sugihara and K. Nomura. 2011. Rapid poleward range expansion of tropical reef corals in response to rising sea surface temperatures. Geophysical Research Letters 38: L04641
1758	0	135.9	33.4	Acropora muricata	Benthic_Inver	Leading	40.00	80	36	0.165	4.20	Yamano, H. K. Sugihara and K. Nomura. 2011. Rapid poleward range expansion of tropical reef corals in response to rising sea surface temperatures. Geophysical Research Letters 38: L04641
1759	0	128.94	32.7	Acropora muricata	Benthic_Inver	Leading	140.00	80	36	0.162	3.15	Yamano, H. K. Sugihara and K. Nomura. 2011. Rapid poleward range expansion of tropical reef corals in response to rising sea surface temperatures. Geophysical Research Letters 38: L04641
1760	0	139.83	34.83	Acropora solitaryensis	Benthic_Inver	Leading	50.00	80	36	0.386	2.50	Yamano, H. K. Sugihara and K. Nomura. 2011. Rapid poleward range expansion of tropical reef corals in response to rising sea surface temperatures. Geophysical Research Letters 38: L04641
1761	0	129.41	34.41	Acropora solitaryensis	Benthic_Inver	Leading	80.00	80	36	0.278	3.14	Yamano, H. K. Sugihara and K. Nomura. 2011. Rapid poleward range expansion of tropical reef corals in response to rising sea surface temperatures. Geophysical Research Letters 38: L04641
1762	0	138.82	34.56	Pavona decussata	Benthic_Inver	Leading	50.00	80	36	0.405	2.77	Yamano, H. K. Sugihara and K. Nomura. 2011. Rapid poleward range expansion of tropical reef corals in response to rising sea surface temperatures. Geophysical Research Letters 38: L04641
1763	0	128.94	32.7	Pavona decussata	Benthic_Inver	Leading	50.00	80	36	0.340	2.14	Yamano, H. K. Sugihara and K. Nomura. 2011. Rapid poleward range expansion of tropical reef corals in response to rising sea surface temperatures. Geophysical Research Letters 38: L04641
1927	0	151.5	-34	Noctiluca scintillans	Plankton	Leading	406.00	56	27	-0.028	1.12	Hallegraeff G., W. Hosja, R. Knuckey and C. Wilkinson 2008. Recent range expansion of the red-tide dinoflagellate Noctiluca scintillans in Australian coastal waters. IOC-UNESCO Algae Newsletter 38:10-11.
2120	0	-4.29	53.42	Osilinus lineatus	Benthic_Inver	Leading	18.00	42	5	0.672	5.89	Mieszkowska, N., S. J. Hawkins, M. T. Burrows, and M. A. Kendall. 2007. Long-term changes in the geographic distribution and population structures of Osilinus lineatus (Gastropoda : Trochidae) in Britain and Ireland. Journal of the Marine Biological Assoc
2122	0	-5.6	54.26	Osilinus lineatus	Benthic_Inver	Leading	3.00	33	5	0.951	5.63	Mieszkowska, N., S. J. Hawkins, M. T. Burrows, and M. A. Kendall. 2007. Long-term changes in the geographic distribution and population structures of Osilinus lineatus (Gastropoda : Trochidae) in Britain and Ireland. Journal of the Marine Biological Assoc
2187	0	-167	58	Lycodes palearis	Fish	Centre	28.00	25	25	0.191	0.74	Mueter, F.J. and M.A. Litzow. 2008. Sea ice retreat alters the biogeography of the bering sea continental shelf. Ecological Applications 18: 309-302
2188	0	-167	58	Podothecus acipenserinus	Fish	Centre	28.00	25	25	0.191	0.74	Mueter, F.J. and M.A. Litzow. 2008. Sea ice retreat alters the biogeography of the bering sea continental shelf. Ecological Applications 18: 309-302
2189	0	-167	58	Mallotus villosus	Fish	Centre	15.20	25	25	-0.309	0.00	Mueter, F.J. and M.A. Litzow. 2008. Sea ice retreat alters the biogeography of the bering sea continental shelf. Ecological Applications 18: 309-302
2190	0	-167	58	Chionoecetes hybrid	Benthic_Inver	Centre	15.20	25	25	-0.309	0.00	Mueter, F.J. and M.A. Litzow. 2008. Sea ice retreat alters the biogeography of the bering sea continental shelf. Ecological Applications 18: 309-302
2191	0	-167	58	Paralithodes platypus	Benthic_Inver	Leading	6.00	25	25	-0.957	0.00	Mueter, F.J. and M.A. Litzow. 2008. Sea ice retreat alters the biogeography of the bering sea continental shelf. Ecological Applications 18: 309-302
2192	0	-167	58	Paralithodes camtschaticus	Benthic_Inver	Leading	4.40	25	25	-0.957	0.00	Mueter, F.J. and M.A. Litzow. 2008. Sea ice retreat alters the biogeography of the bering sea continental shelf. Ecological Applications 18: 309-302
2193	0	-167	58	Glyptocephalus zachirus	Fish	Centre	4.00	25	25	-0.957	0.00	Mueter, F.J. and M.A. Litzow. 2008. Sea ice retreat alters the biogeography of the bering sea continental shelf. Ecological Applications 18: 309-302
2194	0	-167	58	Hemilepidotus papilio	Fish	Centre	2.80	25	25	-0.957	0.00	Mueter, F.J. and M.A. Litzow. 2008. Sea ice retreat alters the biogeography of the bering sea continental shelf. Ecological Applications 18: 309-302
2195	0	-167	58	Oregonia gracilis	Benthic_Inver	Centre	2.00	25	25	-0.957	0.00	Mueter, F.J. and M.A. Litzow. 2008. Sea ice retreat alters the biogeography of the bering sea continental shelf. Ecological Applications 18: 309-302
2196	0	-167	58	Chionoecetes bairdi	Benthic_Inver	Leading	0.80	25	25	-0.957	0.00	Mueter, F.J. and M.A. Litzow. 2008. Sea ice retreat alters the biogeography of the bering sea continental shelf. Ecological Applications 18: 309-302
2203	0	-167	58	Limanda aspera	Fish	Centre	0.80	25	25	-0.957	0.00	Mueter, F.J. and M.A. Litzow. 2008. Sea ice retreat alters the biogeography of the bering sea continental shelf. Ecological Applications 18: 309-302
2204	0	-167	58	Pleuronectes quadrituberculatus	Fish	Centre	1.20	25	25	-0.957	0.00	Mueter, F.J. and M.A. Litzow. 2008. Sea ice retreat alters the biogeography of the bering sea continental shelf. Ecological Applications 18: 309-302
2205	0	-167	58	Leptagonus frenatus	Fish	Centre	2.40	25	25	-0.957	0.00	Mueter, F.J. and M.A. Litzow. 2008. Sea ice retreat alters the biogeography of the bering sea continental shelf. Ecological Applications 18: 309-302
2206	0	-167	58	Telmessus cheiragonus	Benthic_Inver	Leading	5.20	25	25	-0.957	0.00	Mueter, F.J. and M.A. Litzow. 2008. Sea ice retreat alters the biogeography of the bering sea continental shelf. Ecological Applications 18: 309-302
2207	0	-167	58	Cancer oregonensis	Benthic_Inver	Leading	5.60	25	25	-0.957	0.00	Mueter, F.J. and M.A. Litzow. 2008. Sea ice retreat alters the biogeography of the bering sea continental shelf. Ecological Applications 18: 309-302
2208	0	-167	58	Gadus macrocephalus	Fish	Centre	6.40	25	25	-0.957	0.00	Mueter, F.J. and M.A. Litzow. 2008. Sea ice retreat alters the biogeography of the bering sea continental shelf. Ecological Applications 18: 309-302
2209	0	-167	58	Hemilepidotus jordani	Fish	Centre	8.40	25	25	-0.957	0.00	Mueter, F.J. and M.A. Litzow. 2008. Sea ice retreat alters the biogeography of the bering sea continental shelf. Ecological Applications 18: 309-302
2210	0	-167	58	Platichthys stellatus	Fish	Centre	9.20	25	25	-0.957	0.00	Mueter, F.J. and M.A. Litzow. 2008. Sea ice retreat alters the biogeography of the bering sea continental shelf. Ecological Applications 18: 309-302
2211	0	-167	58	Erimacrus isenbeckii	Benthic_Inver	Leading	10.40	25	25	-0.957	0.00	Mueter, F.J. and M.A. Litzow. 2008. Sea ice retreat alters the biogeography of the bering sea continental shelf. Ecological Applications 18: 309-302
2212	0	-167	58	Lycodes raridens	Fish	Centre	10.80	25	25	-0.957	0.00	Mueter, F.J. and M.A. Litzow. 2008. Sea ice retreat alters the biogeography of the bering sea continental shelf. Ecological Applications 18: 309-302
2213	0	-167	58	NA	Fish	Centre	13.60	25	25	-0.309	0.00	Mueter, F.J. and M.A. Litzow. 2008. Sea ice retreat alters the biogeography of the bering sea continental shelf. Ecological Applications 18: 309-302
2214	0	-167	58	Thaleichthys pacificus	Fish	Centre	13.60	25	25	-0.309	0.00	Mueter, F.J. and M.A. Litzow. 2008. Sea ice retreat alters the biogeography of the bering sea continental shelf. Ecological Applications 18: 309-302
2215	0	-167	58	Clupea pallasi	Fish	Centre	15.60	25	25	-0.309	0.00	Mueter, F.J. and M.A. Litzow. 2008. Sea ice retreat alters the biogeography of the bering sea continental shelf. Ecological Applications 18: 309-302
2216	0	-167	58	Boreogadus saida	Fish	Centre	16.00	25	25	-0.309	0.00	Mueter, F.J. and M.A. Litzow. 2008. Sea ice retreat alters the biogeography of the bering sea continental shelf. Ecological Applications 18: 309-302
2217	0	-167	58	Dasycottus setiger	Fish	Centre	16.40	25	25	-0.309	0.00	Mueter, F.J. and M.A. Litzow. 2008. Sea ice retreat alters the biogeography of the bering sea continental shelf. Ecological Applications 18: 309-302
2218	0	-167	58	Atheresthes spp.	Fish	Centre	18.40	25	25	-0.309	0.00	Mueter, F.J. and M.A. Litzow. 2008. Sea ice retreat alters the biogeography of the bering sea continental shelf. Ecological Applications 18: 309-302
2219	0	-167	58	Pandalus borealis	Benthic_Inver	Centre	18.80	25	25	-0.309	0.00	Mueter, F.J. and M.A. Litzow. 2008. Sea ice retreat alters the biogeography of the bering sea continental shelf. Ecological Applications 18: 309-302
2220	0	-167	58	Theragra chalcogramma	Fish	Centre	19.20	25	25	-0.309	0.00	Mueter, F.J. and M.A. Litzow. 2008. Sea ice retreat alters the biogeography of the bering sea continental shelf. Ecological Applications 18: 309-302
2221	0	-167	58	Limanda proboscidea	Fish	Centre	20.40	25	25	-0.309	0.00	Mueter, F.J. and M.A. Litzow. 2008. Sea ice retreat alters the biogeography of the bering sea continental shelf. Ecological Applications 18: 309-302
2222	0	-167	58	Hippoglossus stenolepis	Fish	Centre	22.00	25	25	-0.309	0.00	Mueter, F.J. and M.A. Litzow. 2008. Sea ice retreat alters the biogeography of the bering sea continental shelf. Ecological Applications 18: 309-302
2223	0	-167	58	Hippoglossoides elassodon	Fish	Centre	22.80	25	25	0.172	0.00	Mueter, F.J. and M.A. Litzow. 2008. Sea ice retreat alters the biogeography of the bering sea continental shelf. Ecological Applications 18: 309-302
2224	0	-167	58	Hemitripterus bolini	Fish	Centre	24.00	25	25	0.283	0.00	Mueter, F.J. and M.A. Litzow. 2008. Sea ice retreat alters the biogeography of the bering sea continental shelf. Ecological Applications 18: 309-302
2225	0	-167	58	Pandalus goniurus	Benthic_Inver	Centre	24.80	25	25	0.283	0.00	Mueter, F.J. and M.A. Litzow. 2008. Sea ice retreat alters the biogeography of the bering sea continental shelf. Ecological Applications 18: 309-302
2226	0	-167	58	Occella dodecaedron	Fish	Centre	26.40	25	25	0.191	0.74	Mueter, F.J. and M.A. Litzow. 2008. Sea ice retreat alters the biogeography of the bering sea continental shelf. Ecological Applications 18: 309-302
2227	0	-167	58	Hippoglossoides robustus	Fish	Centre	30.40	25	25	0.191	0.74	Mueter, F.J. and M.A. Litzow. 2008. Sea ice retreat alters the biogeography of the bering sea continental shelf. Ecological Applications 18: 309-302
2228	0	-167	58	Lepidopsetta spp.	Fish	Centre	30.40	25	25	0.191	0.74	Mueter, F.J. and M.A. Litzow. 2008. Sea ice retreat alters the biogeography of the bering sea continental shelf. Ecological Applications 18: 309-302
2229	0	-167	58	Chionoecetes opilio	Benthic_Inver	Trailing	35.60	25	25	0.234	0.74	Mueter, F.J. and M.A. Litzow. 2008. Sea ice retreat alters the biogeography of the bering sea continental shelf. Ecological Applications 18: 309-302
2230	0	-167	58	Rajidae	Fish	Centre	36.00	25	25	0.234	0.74	Mueter, F.J. and M.A. Litzow. 2008. Sea ice retreat alters the biogeography of the bering sea continental shelf. Ecological Applications 18: 309-302
2231	0	-167	58	Reinhardtius hippoglossoides	Fish	Centre	39.20	25	25	0.234	0.74	Mueter, F.J. and M.A. Litzow. 2008. Sea ice retreat alters the biogeography of the bering sea continental shelf. Ecological Applications 18: 309-302
2232	0	-167	58	Lycodes brevipes	Fish	Centre	61.20	25	25	0.135	1.12	Mueter, F.J. and M.A. Litzow. 2008. Sea ice retreat alters the biogeography of the bering sea continental shelf. Ecological Applications 18: 309-302
2233	0	-167	58	Bathymaster signatus	Fish	Centre	94.80	25	25	0.137	1.98	Mueter, F.J. and M.A. Litzow. 2008. Sea ice retreat alters the biogeography of the bering sea continental shelf. Ecological Applications 18: 309-302
2238	0	-10	55.5	Zenopsis conchifera	Fish	Leading	685.00	30	19	-0.003	3.47	Quero, J. 1998. Changes in the Euro-Atlantic fish species composition resulting from fishing and ocean warming. Italian Journal of Zoology 65:493-499
2239	0	-11	52	Cyttopsis roseus	Fish	Leading	472.00	33	11	-0.029	4.31	Quero, J. 1998. Changes in the Euro-Atlantic fish species composition resulting from fishing and ocean warming. Italian Journal of Zoology 65:493-499
2242	0	-13	56	NA	Fish	Leading	432.00	36	36	0.003	3.58	Quero, J. 1998. Changes in the Euro-Atlantic fish species composition resulting from fishing and ocean warming. Italian Journal of Zoology 65:493-499
2243	0	-13	56	NA	Fish	Leading	541.00	36	36	0.000	3.43	Quero, J. 1998. Changes in the Euro-Atlantic fish species composition resulting from fishing and ocean warming. Italian Journal of Zoology 65:493-499
2245	0	153.3	-25.9	Aulactinia verator	Benthic_Inver	Trailing	31.50	54	4	0.632	6.75	Poloczanska, E.S., Smith, S., Fauconnet, L., Healy, J., Tibbetts, I., Burrows, M.T. and Richardson, A.J. 2011. Little change in the distribution of rocky shore faunal communities on the East Australian coast after 50 years of rapid warming. Journal of Exp
2246	0	153.5	-27	Galeolaria caespitosa	Benthic_Inver	Trailing	8.40	54	4	0.635	6.23	Poloczanska, E.S., Smith, S., Fauconnet, L., Healy, J., Tibbetts, I., Burrows, M.T. and Richardson, A.J. 2011. Little change in the distribution of rocky shore faunal communities on the East Australian coast after 50 years of rapid warming. Journal of Exp
2247	0	153.3	-25.9	Scutus anitpodes	Benthic_Inver	Trailing	62.20	54	4	0.179	7.10	Poloczanska, E.S., Smith, S., Fauconnet, L., Healy, J., Tibbetts, I., Burrows, M.T. and Richardson, A.J. 2011. Little change in the distribution of rocky shore faunal communities on the East Australian coast after 50 years of rapid warming. Journal of Exp
2249	0	152.9	-25.3	Turbo cinerus	Benthic_Inver	Leading	11.10	54	4	0.992	4.31	Poloczanska, E.S., Smith, S., Fauconnet, L., Healy, J., Tibbetts, I., Burrows, M.T. and Richardson, A.J. 2011. Little change in the distribution of rocky shore faunal communities on the East Australian coast after 50 years of rapid warming. Journal of Exp
2251	0	153.3	-25.9	Nerita chaemeleon	Benthic_Inver	Leading	15.80	54	4	0.328	6.59	Poloczanska, E.S., Smith, S., Fauconnet, L., Healy, J., Tibbetts, I., Burrows, M.T. and Richardson, A.J. 2011. Little change in the distribution of rocky shore faunal communities on the East Australian coast after 50 years of rapid warming. Journal of Exp
2252	0	153.5	-27	Nerita costata	Benthic_Inver	Leading	93.50	54	4	0.016	6.22	Poloczanska, E.S., Smith, S., Fauconnet, L., Healy, J., Tibbetts, I., Burrows, M.T. and Richardson, A.J. 2011. Little change in the distribution of rocky shore faunal communities on the East Australian coast after 50 years of rapid warming. Journal of Exp
2254	0	153.4	-26.8	Cellana conciliata	Benthic_Inver	Trailing	41.70	54	4	0.415	5.59	Poloczanska, E.S., Smith, S., Fauconnet, L., Healy, J., Tibbetts, I., Burrows, M.T. and Richardson, A.J. 2011. Little change in the distribution of rocky shore faunal communities on the East Australian coast after 50 years of rapid warming. Journal of Exp
2255	0	153.3	-25.9	Cellana tramoserica	Benthic_Inver	Trailing	72.40	54	4	0.079	7.10	Poloczanska, E.S., Smith, S., Fauconnet, L., Healy, J., Tibbetts, I., Burrows, M.T. and Richardson, A.J. 2011. Little change in the distribution of rocky shore faunal communities on the East Australian coast after 50 years of rapid warming. Journal of Exp
2256	0	153.4	-26.8	Notoacmea petterdi	Benthic_Inver	Trailing	41.70	54	4	0.415	5.59	Poloczanska, E.S., Smith, S., Fauconnet, L., Healy, J., Tibbetts, I., Burrows, M.T. and Richardson, A.J. 2011. Little change in the distribution of rocky shore faunal communities on the East Australian coast after 50 years of rapid warming. Journal of Exp
2257	0	153.2	-26.4	Patelloida cryptalirita	Benthic_Inver	Leading	24.30	54	4	0.496	6.04	Poloczanska, E.S., Smith, S., Fauconnet, L., Healy, J., Tibbetts, I., Burrows, M.T. and Richardson, A.J. 2011. Little change in the distribution of rocky shore faunal communities on the East Australian coast after 50 years of rapid warming. Journal of Exp
2258	0	153.5	-28.1	Patelloida latistrigata	Benthic_Inver	Leading	68.70	54	4	0.086	5.08	Poloczanska, E.S., Smith, S., Fauconnet, L., Healy, J., Tibbetts, I., Burrows, M.T. and Richardson, A.J. 2011. Little change in the distribution of rocky shore faunal communities on the East Australian coast after 50 years of rapid warming. Journal of Exp
2259	0	153.4	-26.8	Patelloida saccharina stella	Benthic_Inver	Leading	33.20	54	4	0.530	6.04	Poloczanska, E.S., Smith, S., Fauconnet, L., Healy, J., Tibbetts, I., Burrows, M.T. and Richardson, A.J. 2011. Little change in the distribution of rocky shore faunal communities on the East Australian coast after 50 years of rapid warming. Journal of Exp
2260	0	153.4	-26.8	Littorina undulata	Benthic_Inver	Leading	17.80	54	4	0.496	5.58	Poloczanska, E.S., Smith, S., Fauconnet, L., Healy, J., Tibbetts, I., Burrows, M.T. and Richardson, A.J. 2011. Little change in the distribution of rocky shore faunal communities on the East Australian coast after 50 years of rapid warming. Journal of Exp
2263	0	153.5	-27	Siphonaria funiculata	Benthic_Inver	Trailing	8.90	54	4	0.635	6.23	Poloczanska, E.S., Smith, S., Fauconnet, L., Healy, J., Tibbetts, I., Burrows, M.T. and Richardson, A.J. 2011. Little change in the distribution of rocky shore faunal communities on the East Australian coast after 50 years of rapid warming. Journal of Exp
2264	0	153.5	-28.1	Catomerus polymerus	Benthic_Inver	Trailing	26.80	54	4	0.817	4.60	Poloczanska, E.S., Smith, S., Fauconnet, L., Healy, J., Tibbetts, I., Burrows, M.T. and Richardson, A.J. 2011. Little change in the distribution of rocky shore faunal communities on the East Australian coast after 50 years of rapid warming. Journal of Exp
2265	0	153.3	-25.9	Chamaesipho tasmanica	Benthic_Inver	Trailing	117.40	54	4	0.061	5.59	Poloczanska, E.S., Smith, S., Fauconnet, L., Healy, J., Tibbetts, I., Burrows, M.T. and Richardson, A.J. 2011. Little change in the distribution of rocky shore faunal communities on the East Australian coast after 50 years of rapid warming. Journal of Exp
2267	0	153.1	-30.5	Chthamalus malayensis	Benthic_Inver	Leading	126.70	54	4	-0.022	5.21	Poloczanska, E.S., Smith, S., Fauconnet, L., Healy, J., Tibbetts, I., Burrows, M.T. and Richardson, A.J. 2011. Little change in the distribution of rocky shore faunal communities on the East Australian coast after 50 years of rapid warming. Journal of Exp
2268	0	152.9	-31.6	Chthamalus withersii	Benthic_Inver	Leading	131.50	54	4	-0.006	4.60	Poloczanska, E.S., Smith, S., Fauconnet, L., Healy, J., Tibbetts, I., Burrows, M.T. and Richardson, A.J. 2011. Little change in the distribution of rocky shore faunal communities on the East Australian coast after 50 years of rapid warming. Journal of Exp
2269	0	153.3	-25.9	Austromegabalanus nigrescens	Benthic_Inver	Trailing	9.60	54	4	0.217	6.95	Poloczanska, E.S., Smith, S., Fauconnet, L., Healy, J., Tibbetts, I., Burrows, M.T. and Richardson, A.J. 2011. Little change in the distribution of rocky shore faunal communities on the East Australian coast after 50 years of rapid warming. Journal of Exp
2270	0	150.9	-23	Tesseropora rosea	Benthic_Inver	Trailing	27.70	54	4	-0.098	5.98	Poloczanska, E.S., Smith, S., Fauconnet, L., Healy, J., Tibbetts, I., Burrows, M.T. and Richardson, A.J. 2011. Little change in the distribution of rocky shore faunal communities on the East Australian coast after 50 years of rapid warming. Journal of Exp
2271	0	153.5	-28.1	Patiriella calcar	Benthic_Inver	Trailing	15.60	54	4	0.855	4.60	Poloczanska, E.S., Smith, S., Fauconnet, L., Healy, J., Tibbetts, I., Burrows, M.T. and Richardson, A.J. 2011. Little change in the distribution of rocky shore faunal communities on the East Australian coast after 50 years of rapid warming. Journal of Exp
2276	0	146.93	-43.57	Tetraclitella purpurascens	Benthic_Inver	Leading	12.90	54	4	-0.939	2.93	Pitt N, Poloczanska E.S. and Hobday A.J. 2010 Climate-driven range changes in Tasmanian intertidal fauna. Marine and Freshwater Research 61: 963-970
2277	0	147.9	-43.22	Austromegabalanus nigrescens	Benthic_Inver	Leading	46.30	54	4	0.037	2.72	Pitt N, Poloczanska E.S. and Hobday A.J. 2010 Climate-driven range changes in Tasmanian intertidal fauna. Marine and Freshwater Research 61: 963-970
2278	0	146.93	-43.57	Notoacmea petterdi	Benthic_Inver	Leading	16.70	54	4	-0.879	2.93	Pitt N, Poloczanska E.S. and Hobday A.J. 2010 Climate-driven range changes in Tasmanian intertidal fauna. Marine and Freshwater Research 61: 963-970
2279	0	147.93	-43.01	Austrocochlea constricta	Benthic_Inver	Leading	42.60	54	4	-0.008	2.72	Pitt N, Poloczanska E.S. and Hobday A.J. 2010 Climate-driven range changes in Tasmanian intertidal fauna. Marine and Freshwater Research 61: 963-970
2280	0	147.93	-43.01	Nerita sp	Benthic_Inver	Leading	23.10	54	4	-0.346	2.53	Pitt N, Poloczanska E.S. and Hobday A.J. 2010 Climate-driven range changes in Tasmanian intertidal fauna. Marine and Freshwater Research 61: 963-970
2281	0	147.93	-43.01	Bembicium nanum	Benthic_Inver	Leading	23.10	54	4	-0.346	2.53	Pitt N, Poloczanska E.S. and Hobday A.J. 2010 Climate-driven range changes in Tasmanian intertidal fauna. Marine and Freshwater Research 61: 963-970
2283	0	147.9	-43.22	Dicathais orbita	Benthic_Inver	Leading	22.20	54	4	-0.448	2.80	Pitt N, Poloczanska E.S. and Hobday A.J. 2010 Climate-driven range changes in Tasmanian intertidal fauna. Marine and Freshwater Research 61: 963-970
2284	0	146.93	-43.57	Cominella lineolata	Benthic_Inver	Leading	43.50	54	4	0.023	2.23	Pitt N, Poloczanska E.S. and Hobday A.J. 2010 Climate-driven range changes in Tasmanian intertidal fauna. Marine and Freshwater Research 61: 963-970
2285	0	146.93	-43.57	Patiriella calcar	Benthic_Inver	Leading	43.50	54	4	0.023	2.23	Pitt N, Poloczanska E.S. and Hobday A.J. 2010 Climate-driven range changes in Tasmanian intertidal fauna. Marine and Freshwater Research 61: 963-970
2286	0	147.93	-43.01	Patiriella exigua	Benthic_Inver	Leading	22.20	54	4	-0.292	2.53	Pitt N, Poloczanska E.S. and Hobday A.J. 2010 Climate-driven range changes in Tasmanian intertidal fauna. Marine and Freshwater Research 61: 963-970
2287	0	114.5	-28.87	Laurencia elata	Benthic_Algae	Trailing	1.29	50	2	-0.369	4.31	Wernberg T., Russell, B., Thomsen M., Gurgel, F., Bradshaw C, Poloczanska E and Connell S 2011 Seaweed communities in retreat from global warming. Current Biology In press
2288	0	113.8	-27.7	Pterocladia lucida	Benthic_Algae	Trailing	1.17	50	2	0.824	3.68	Wernberg T., Russell, B., Thomsen M., Gurgel, F., Bradshaw C, Poloczanska E and Connell S 2011 Seaweed communities in retreat from global warming. Current Biology In press
2290	0	113.8	-27.71	Euptilota articulata	Benthic_Algae	Trailing	0.97	50	2	0.824	3.68	Wernberg T., Russell, B., Thomsen M., Gurgel, F., Bradshaw C, Poloczanska E and Connell S 2011 Seaweed communities in retreat from global warming. Current Biology In press
2291	0	113.8	-27.71	Heterodoxia denticulata	Benthic_Algae	Trailing	0.76	50	2	0.824	3.68	Wernberg T., Russell, B., Thomsen M., Gurgel, F., Bradshaw C, Poloczanska E and Connell S 2011 Seaweed communities in retreat from global warming. Current Biology In press
2292	0	113.8	-27.71	Carpopeltis phyllophora	Benthic_Algae	Trailing	0.66	50	2	0.824	3.68	Wernberg T., Russell, B., Thomsen M., Gurgel, F., Bradshaw C, Poloczanska E and Connell S 2011 Seaweed communities in retreat from global warming. Current Biology In press
2293	0	114.3	-28.79	Bornetia binderiana	Benthic_Algae	Trailing	0.52	50	2	-0.369	4.31	Wernberg T., Russell, B., Thomsen M., Gurgel, F., Bradshaw C, Poloczanska E and Connell S 2011 Seaweed communities in retreat from global warming. Current Biology In press
2294	0	114.3	-28.79	Kuetzingia canaliculata	Benthic_Algae	Trailing	0.46	50	2	-0.369	4.31	Wernberg T., Russell, B., Thomsen M., Gurgel, F., Bradshaw C, Poloczanska E and Connell S 2011 Seaweed communities in retreat from global warming. Current Biology In press
2295	0	114.3	-28.79	Dictyopteris muelleri	Benthic_Algae	Trailing	0.07	50	2	-0.369	4.31	Wernberg T., Russell, B., Thomsen M., Gurgel, F., Bradshaw C, Poloczanska E and Connell S 2011 Seaweed communities in retreat from global warming. Current Biology In press
2296	0	114.3	-28.78	Cladurus elatus	Benthic_Algae	Trailing	0.13	50	2	-0.369	4.31	Wernberg T., Russell, B., Thomsen M., Gurgel, F., Bradshaw C, Poloczanska E and Connell S 2011 Seaweed communities in retreat from global warming. Current Biology In press
2297	0	114.3	-28.79	Caulerpa obscura	Benthic_Algae	Trailing	0.32	50	2	-0.369	4.31	Wernberg T., Russell, B., Thomsen M., Gurgel, F., Bradshaw C, Poloczanska E and Connell S 2011 Seaweed communities in retreat from global warming. Current Biology In press
2298	0	114.3	-28.77	Dictyomenia sonderi	Benthic_Algae	Trailing	0.40	50	2	-0.369	4.31	Wernberg T., Russell, B., Thomsen M., Gurgel, F., Bradshaw C, Poloczanska E and Connell S 2011 Seaweed communities in retreat from global warming. Current Biology In press
2299	0	114.3	-28.77	Metamastophora flabellata	Benthic_Algae	Trailing	0.40	50	2	-0.369	4.31	Wernberg T., Russell, B., Thomsen M., Gurgel, F., Bradshaw C, Poloczanska E and Connell S 2011 Seaweed communities in retreat from global warming. Current Biology In press
2300	0	114.3	-28.93	Caulocystis uvifera	Benthic_Algae	Trailing	0.73	50	2	-0.369	4.31	Wernberg T., Russell, B., Thomsen M., Gurgel, F., Bradshaw C, Poloczanska E and Connell S 2011 Seaweed communities in retreat from global warming. Current Biology In press
2303	0	114.3	-28.78	Carpopeltis elata	Benthic_Algae	Trailing	3.24	50	2	-0.369	4.31	Wernberg T., Russell, B., Thomsen M., Gurgel, F., Bradshaw C, Poloczanska E and Connell S 2011 Seaweed communities in retreat from global warming. Current Biology In press
2304	0	114.3	-28.72	Griffithsia teges	Benthic_Algae	Trailing	3.11	50	2	0.882	4.31	Wernberg T., Russell, B., Thomsen M., Gurgel, F., Bradshaw C, Poloczanska E and Connell S 2011 Seaweed communities in retreat from global warming. Current Biology In press
2305	0	113.8	-27.71	Plocamium preissianum	Benthic_Algae	Trailing	2.83	50	2	0.824	3.68	Wernberg T., Russell, B., Thomsen M., Gurgel, F., Bradshaw C, Poloczanska E and Connell S 2011 Seaweed communities in retreat from global warming. Current Biology In press
2306	0	114.3	-28.92	Caulerpa sedoides	Benthic_Algae	Trailing	2.53	50	2	-0.369	4.31	Wernberg T., Russell, B., Thomsen M., Gurgel, F., Bradshaw C, Poloczanska E and Connell S 2011 Seaweed communities in retreat from global warming. Current Biology In press
2307	0	114.3	-28.79	Erythroclonium muelleri	Benthic_Algae	Trailing	1.77	50	2	-0.369	4.31	Wernberg T., Russell, B., Thomsen M., Gurgel, F., Bradshaw C, Poloczanska E and Connell S 2011 Seaweed communities in retreat from global warming. Current Biology In press
2308	0	114.3	-28.87	Caulerpa flexilis	Benthic_Algae	Trailing	1.61	50	2	-0.369	4.31	Wernberg T., Russell, B., Thomsen M., Gurgel, F., Bradshaw C, Poloczanska E and Connell S 2011 Seaweed communities in retreat from global warming. Current Biology In press
2309	0	114.3	-28.74	Scytothalia doryocarpa	Benthic_Algae	Trailing	1.60	50	2	0.882	4.31	Wernberg T., Russell, B., Thomsen M., Gurgel, F., Bradshaw C, Poloczanska E and Connell S 2011 Seaweed communities in retreat from global warming. Current Biology In press
2310	0	114.3	-28.79	Thuretia quercifolia	Benthic_Algae	Trailing	1.35	50	2	-0.369	4.31	Wernberg T., Russell, B., Thomsen M., Gurgel, F., Bradshaw C, Poloczanska E and Connell S 2011 Seaweed communities in retreat from global warming. Current Biology In press
2317	0	113.8	-27.7	Dasyclonium incisum	Benthic_Algae	Trailing	0.68	50	2	0.824	3.68	Wernberg T., Russell, B., Thomsen M., Gurgel, F., Bradshaw C, Poloczanska E and Connell S 2011 Seaweed communities in retreat from global warming. Current Biology In press
2318	0	113.8	-27.7	Metagoniolithon chara	Benthic_Algae	Trailing	0.68	50	2	0.824	3.68	Wernberg T., Russell, B., Thomsen M., Gurgel, F., Bradshaw C, Poloczanska E and Connell S 2011 Seaweed communities in retreat from global warming. Current Biology In press
2320	0	113.8	-27.77	Callophycus oppositifolius	Benthic_Algae	Trailing	0.60	50	2	0.513	3.68	Wernberg T., Russell, B., Thomsen M., Gurgel, F., Bradshaw C, Poloczanska E and Connell S 2011 Seaweed communities in retreat from global warming. Current Biology In press
2322	0	114.3	-28.79	Pollexfenia lobata	Benthic_Algae	Trailing	0.49	50	2	-0.369	4.31	Wernberg T., Russell, B., Thomsen M., Gurgel, F., Bradshaw C, Poloczanska E and Connell S 2011 Seaweed communities in retreat from global warming. Current Biology In press
2323	0	114.3	-28.78	Dictyomenia tridens	Benthic_Algae	Trailing	0.47	50	2	-0.369	4.31	Wernberg T., Russell, B., Thomsen M., Gurgel, F., Bradshaw C, Poloczanska E and Connell S 2011 Seaweed communities in retreat from global warming. Current Biology In press
2328	0	114	-27.7	Myriodesma quercifolium	Benthic_Algae	Trailing	0.01	50	2	0.824	3.68	Wernberg T., Russell, B., Thomsen M., Gurgel, F., Bradshaw C, Poloczanska E and Connell S 2011 Seaweed communities in retreat from global warming. Current Biology In press
2329	0	114.5	-28.76	Osmundaria prolifera	Benthic_Algae	Trailing	0.03	50	2	-0.369	4.31	Wernberg T., Russell, B., Thomsen M., Gurgel, F., Bradshaw C, Poloczanska E and Connell S 2011 Seaweed communities in retreat from global warming. Current Biology In press
2330	0	114.5	-28.73	Vidalia spiralis	Benthic_Algae	Trailing	0.05	50	2	0.882	4.31	Wernberg T., Russell, B., Thomsen M., Gurgel, F., Bradshaw C, Poloczanska E and Connell S 2011 Seaweed communities in retreat from global warming. Current Biology In press
2333	0	114.5	-28.48	Caulerpa simpliciuscula	Benthic_Algae	Trailing	0.31	50	2	0.882	4.31	Wernberg T., Russell, B., Thomsen M., Gurgel, F., Bradshaw C, Poloczanska E and Connell S 2011 Seaweed communities in retreat from global warming. Current Biology In press
2335	0	114.5	-28.47	Pachydictyon paniculatum	Benthic_Algae	Trailing	0.32	50	2	0.882	4.31	Wernberg T., Russell, B., Thomsen M., Gurgel, F., Bradshaw C, Poloczanska E and Connell S 2011 Seaweed communities in retreat from global warming. Current Biology In press
2336	0	114.5	-28.42	Nizymenia conferta	Benthic_Algae	Trailing	0.36	50	2	0.882	4.31	Wernberg T., Russell, B., Thomsen M., Gurgel, F., Bradshaw C, Poloczanska E and Connell S 2011 Seaweed communities in retreat from global warming. Current Biology In press
2337	0	114.5	-28.37	Scaberia agardhii	Benthic_Algae	Trailing	0.37	50	2	0.882	4.31	Wernberg T., Russell, B., Thomsen M., Gurgel, F., Bradshaw C, Poloczanska E and Connell S 2011 Seaweed communities in retreat from global warming. Current Biology In press
2340	0	114.5	-28.38	Metagoniolithon stelliferum	Benthic_Algae	Trailing	0.41	50	2	0.882	4.31	Wernberg T., Russell, B., Thomsen M., Gurgel, F., Bradshaw C, Poloczanska E and Connell S 2011 Seaweed communities in retreat from global warming. Current Biology In press
2341	0	114.5	-28.37	Dicranema revolutum	Benthic_Algae	Trailing	0.42	50	2	0.882	4.31	Wernberg T., Russell, B., Thomsen M., Gurgel, F., Bradshaw C, Poloczanska E and Connell S 2011 Seaweed communities in retreat from global warming. Current Biology In press
2342	0	114.5	-28.37	Hypnea ramentacea	Benthic_Algae	Trailing	0.42	50	2	0.882	4.31	Wernberg T., Russell, B., Thomsen M., Gurgel, F., Bradshaw C, Poloczanska E and Connell S 2011 Seaweed communities in retreat from global warming. Current Biology In press
2344	0	114.5	-28.42	Ceramium puberulum	Benthic_Algae	Trailing	0.85	50	2	0.882	4.31	Wernberg T., Russell, B., Thomsen M., Gurgel, F., Bradshaw C, Poloczanska E and Connell S 2011 Seaweed communities in retreat from global warming. Current Biology In press
2345	0	114.5	-28.38	Glossophora nigricans	Benthic_Algae	Trailing	0.87	50	2	0.882	4.31	Wernberg T., Russell, B., Thomsen M., Gurgel, F., Bradshaw C, Poloczanska E and Connell S 2011 Seaweed communities in retreat from global warming. Current Biology In press
2360	0	3	55.5	Pleuronectes platessa	Fish	Leading	24.90	95	77	-0.519	14.87	Engelhard, G.H. Pinnegar, J.K., Kell, L.T., Rijnsdorp, A.D. 2011. Nine decades of North Sea sole and plaice distribution. ICES J. Mar. Sci. 68(6): 1090-1104.
3001	1	-3.8	45.38	Himanthalia elongata	Benthic_Algae	Trailing	38.90	55	11	-0.166	8.02	Duarte, L., Viejo, R. M., Martinez, B., deCastro, M., Gomez-Gesteira, M., Gallardo, T. 2013. Recent and historical range shifts of two canopy-forming seaweeds in North Spain and the link with trends in sea surface temperature. Acta Oecologia. 51: 1-10.
3002	1	-3.8	43.46	Fucus serratus	Benthic_Algae	Trailing	14.70	55	11	0.764	14.55	Duarte, L., Viejo, R. M., Martinez, B., deCastro, M., Gomez-Gesteira, M., Gallardo, T. 2013. Recent and historical range shifts of two canopy-forming seaweeds in North Spain and the link with trends in sea surface temperature. Acta Oecologia. 51: 1-10.
3004	1	-124.07	39.25	Lottia gigantea	Benthic_Inver	Leading	56.20	45	10	-0.482	-3.05	Fenberg, P.B., Rivadeneira, M. M. 2011. Range limits and geographic patterns of abundance of the rocky intertidal owl limpet, Lottia gigantea. Journal of Biogeography. 38: 2286-2298.
3006	1	-3.06	43.6	Saccorhiza polyschides	Benthic_Algae	Trailing	79.00	31	4	-0.093	12.63	Fernandez, C., The retreat of large brown seaweeds on the north coast of Spain: the case of Saccorhiza polyschides. European Journal of Phycology. 46: 352-360.
3007	1	-5.82	43.73	Laminaria ochroleuca	Benthic_Algae	Trailing	111.00	31	4	-0.256	11.74	Fernandez, C., The retreat of large brown seaweeds on the north coast of Spain: the case of Saccorhiza polyschides. European Journal of Phycology. 46: 352-360.
3008	1	-7.21	43.58	Laminaria hyperborea	Benthic_Algae	Trailing	54.00	31	4	-0.471	14.36	Fernandez, C., The retreat of large brown seaweeds on the north coast of Spain: the case of Saccorhiza polyschides. European Journal of Phycology. 46: 352-360.
3009	1	-74	40	Semibalanus balanoides	Benthic_Inver	Trailing	75.00	45	2	-0.241	3.15	Jones, S.J., Southward, A. J., Wethey, D. S., 2012. Climate change and historical biogeography of the barnacle Semibalanus balanoides. Global Ecology and Biogeography. 21: 716-724.
3013	1	25	72	Melanogrammus aeglefinus	Fish	Leading	100.00	28	28	0.364	0.40	Landa, C.S., Ottersen, G., Sundby, S., Dingsor, G.E., Stiansen, J.E., 2014. Recruitment, distribution boundary and habitat temperature of an arcto-boreal gadoid in a climatically changing environment: a case study on Northeast Arctic haddock (Melanogrammus aeglefinus)
3014	1	-7	36	Fucus vesiculosus	Benthic_Algae	Trailing	463.00	27	5	-0.263	8.89	Nicastro, K.R., Zardi, G.I., Teixeira, S., Neiva, J., Serrao, E.A., Pearson, G.A. 2013 Shift happens: trailing edge contraction associated with recent warming trends threatens a distinct genetic lineage in the marine macroalga Fucus vesiculosus. BMC Biology. 11:1-13.
3015	1	-4.26	48.65	Anguilla anguilla	Fish	Centre	62.90	30	4	-0.040	3.75	Nicolas, D., Chaalali, A., Drouineau, H., Lobry, J., Uriarte, A., Borja, A., Boet, P. 2011. Impact of global warming on European tidal estuaries: some evidence of northward migration of estuarine fish species. Regional Environmental Change. 11: 639-649.
3016	1	-4.26	48.65	Atherina presbyter	Fish	Centre	262.70	30	4	-0.130	6.27	Nicolas, D., Chaalali, A., Drouineau, H., Lobry, J., Uriarte, A., Borja, A., Boet, P. 2011. Impact of global warming on European tidal estuaries: some evidence of northward migration of estuarine fish species. Regional Environmental Change. 11: 639-649.
3017	1	-4.26	48.65	Chelidonichthys lucerna	Fish	Centre	410.70	30	4	-0.037	6.14	Nicolas, D., Chaalali, A., Drouineau, H., Lobry, J., Uriarte, A., Borja, A., Boet, P. 2011. Impact of global warming on European tidal estuaries: some evidence of northward migration of estuarine fish species. Regional Environmental Change. 11: 639-649.
3018	1	-4.26	48.65	Dicentrarchus labrax	Fish	Centre	225.70	30	4	-0.111	6.19	Nicolas, D., Chaalali, A., Drouineau, H., Lobry, J., Uriarte, A., Borja, A., Boet, P. 2011. Impact of global warming on European tidal estuaries: some evidence of northward migration of estuarine fish species. Regional Environmental Change. 11: 639-649.
3020	1	-4.26	48.65	Platichthys flesus	Fish	Centre	51.80	30	4	-0.061	3.69	Nicolas, D., Chaalali, A., Drouineau, H., Lobry, J., Uriarte, A., Borja, A., Boet, P. 2011. Impact of global warming on European tidal estuaries: some evidence of northward migration of estuarine fish species. Regional Environmental Change. 11: 639-649.
3021	1	-4.26	48.65	Pleuronectes platessa	Fish	Centre	55.50	30	4	-0.061	3.83	Nicolas, D., Chaalali, A., Drouineau, H., Lobry, J., Uriarte, A., Borja, A., Boet, P. 2011. Impact of global warming on European tidal estuaries: some evidence of northward migration of estuarine fish species. Regional Environmental Change. 11: 639-649.
3023	1	-4.26	48.65	Solea solea	Fish	Centre	33.30	30	4	-0.530	3.73	Nicolas, D., Chaalali, A., Drouineau, H., Lobry, J., Uriarte, A., Borja, A., Boet, P. 2011. Impact of global warming on European tidal estuaries: some evidence of northward migration of estuarine fish species. Regional Environmental Change. 11: 639-649.
3024	1	-4.26	48.65	Sprattus sprattus	Fish	Centre	22.20	30	4	-1.000	3.56	Nicolas, D., Chaalali, A., Drouineau, H., Lobry, J., Uriarte, A., Borja, A., Boet, P. 2011. Impact of global warming on European tidal estuaries: some evidence of northward migration of estuarine fish species. Regional Environmental Change. 11: 639-649.
3025	1	-4.26	48.65	Syngnathus acus	Fish	Centre	236.80	30	4	-0.120	6.34	Nicolas, D., Chaalali, A., Drouineau, H., Lobry, J., Uriarte, A., Borja, A., Boet, P. 2011. Impact of global warming on European tidal estuaries: some evidence of northward migration of estuarine fish species. Regional Environmental Change. 11: 639-649.
3026	1	-4.26	48.65	Trisopterus luscus	Fish	Centre	166.50	30	4	-0.041	5.17	Nicolas, D., Chaalali, A., Drouineau, H., Lobry, J., Uriarte, A., Borja, A., Boet, P. 2011. Impact of global warming on European tidal estuaries: some evidence of northward migration of estuarine fish species. Regional Environmental Change. 11: 639-649.
3125	1	-75.5	32.5	Mytilus edulis	Benthic_Inver	Trailing	70.00	51	2	0.080	0.73	Jones, S. J., F. P. Lima, et al. (2010). "Rising environmental temperatures and biogeography: poleward range contraction of the blue mussel, Mytilus edulis L., in the western Atlantic." Journal of Biogeography 37(12): 2243-2259.
3126	1	-71	40	Centropristis striata	Fish	Leading	55.00	37	37	-0.148	1.80	Bell, R. J., D. E. Richardson, et al. (2015). "Disentangling the effects of climate, abundance, and size on the distribution of marine fish: an example based on four stocks from the Northeast US shelf." Ices Journal of Marine Science 72(5): 1311-1322.
3127	1	-71	40	Stenotomus chrysops	Fish	Leading	45.00	37	37	-0.263	1.79	Bell, R. J., D. E. Richardson, et al. (2015). "Disentangling the effects of climate, abundance, and size on the distribution of marine fish: an example based on four stocks from the Northeast US shelf." Ices Journal of Marine Science 72(5): 1311-1322.
